# Supplementary material for: Intervening on Global Emergencies: The Value of Human Interactions for People’s Health
Source: Behav Sci (Basel). 2023 Sep 2;13(9):735. doi: 10.3390/bs13090735 (PMC10525546; doi:10.3390/bs13090735)
Supplement: Supplementary file 1 [file behavsci-13-00735-s001.zip]

Archive with 1 entries (1 files):
- behavsci-2567661-supplementary.pdf
